# Supplementary material for: Controlled Synthesis of Cs2NaYF6: Tb Nanoparticles for High-Resolution X-Ray Imaging and Molecular Detection
Source: Nanomaterials (Basel). 2025 May 12;15(10):728. doi: 10.3390/nano15100728 (PMC12114230; doi:10.3390/nano15100728)
Supplement: Supplementary file 1 [file nanomaterials-15-00728-s001.zip]

Archive with 1 entries (1 files):
- nanomaterials-3647037-supplementary.pdf
